# Supplementary material for: Food Intake Changes and Their Impact on Quality of Life in Spanish Citizens with and without COVID-19 during Lockdown
Source: Healthcare (Basel). 2022 Jul 28;10(8):1414. doi: 10.3390/healthcare10081414 (PMC9408131; doi:10.3390/healthcare10081414)
Supplement: Supplementary file 1 [file healthcare-10-01414-s001.zip]

Archive with 3 entries (3 files):
- Supplementary material Table S1.pdf
- Supplementary material Table S2.pdf
- Supplementary material Table S3.pdf
